# Supplementary material for: Nmnat1 Deficiency Causes Mitoribosome Excess in Diabetic Nephropathy Mediated by Transcriptional Repressor HIC1
Source: Int J Mol Sci. 2024 Jun 9;25(12):6384. doi: 10.3390/ijms25126384 (PMC11204038; doi:10.3390/ijms25126384)
Supplement: Supplementary file 1 [file ijms-25-06384-s001.zip]

Archive with 1 entries (1 files):
- ijms-2970712-supplementary.pdf
